# Supplementary material for: Ionophore Antibiotics Inhibit Type II Feline Coronavirus Proliferation In Vitro
Source: Viruses. 2022 Aug 6;14(8):1734. doi: 10.3390/v14081734 (PMC9415497; doi:10.3390/v14081734)
Supplement: Supplementary file 1 [file viruses-14-01734-s001.zip]

Archive with 1 entries (1 files):
- viruses-1780290-supplementary.pdf
